# Supplementary material for: Differences in COVID-19 Vaccination and Experiences among Patients with Hypertension in Colombia and Jamaica during the COVID-19 Pandemic
Source: Int J Environ Res Public Health. 2024 Oct 15;21(10):1356. doi: 10.3390/ijerph21101356 (PMC11507612; doi:10.3390/ijerph21101356)
Supplement: Supplementary file 1 [file ijerph-21-01356-s001.zip]

Archive with 1 entries (1 files):
- ijerph-3105472-supplementary.pdf
